# Supplementary material for: Updated estimation of cutaneous leishmaniasis incubation period in French Guiana
Source: PLoS Negl Trop Dis. 2023 Jun 14;17(6):e0011415. doi: 10.1371/journal.pntd.0011415 (PMC10298763; doi:10.1371/journal.pntd.0011415)
Supplement: S1 File — The file provides code lines used to analyze the tabulated data provided in S2 File. (R) [file pntd.0011415.s001.R]

#Cutaneous Leishmaniasis incubation period analysis using interval censored time-to-event models.


#Load packages
#These packages have first to be installed via install.packages("package name")
library(survival)
library(interval)
library(FAdist)
library(plyr)
library(magrittr)
library(ggplot2)
library(lubridate)
#if (!requireNamespace("BiocManager", quietly = TRUE))
#install.packages("BiocManager")
#BiocManager::install("Icens")
library(icenReg)
library(svglite)
library(stringr)

#Import data
data <- read.table(file = "Supplementary file S2.txt", h=T)

#Convert date with lubridate
data$Arrival <- dmy(as.character(data$Arrival)) #lubridate
data$Departure <- dmy(as.character(data$Departure)) #lubridate
data$Symptoms <- dmy(as.character(data$Symptoms)) #lubridate

#Remove asymptomatics if any
data <- subset(data, !is.na(Symptoms))

#Transform data for Time-to-event model (calculate exposure intervals from date of travel and symptoms):
#Time_D_S: time interval between departure and symptoms
#Time_A_S: Time interval between Arrival and symptoms
data_parsed <- ddply(data, .(ID), mutate,
                         Time_D_S= interval(Departure, Symptoms) %/% days(),
                         Int= interval(Arrival,Departure ) %/% days(),
                         Time_A_S=Int+Time_D_S)


ddply(data_parsed, .(SEX), summarise, N=length(SEX))
ddply(data_parsed, .(Species), summarise, N=length(Species))

summary(data_parsed$Age)
summary(data_parsed$Time_D_S)
summary(data_parsed$Int) #period in the endemic area (in days)
summary(data_parsed$Time_A_S) 


#Sort data
data_parsed <- arrange(data_parsed, desc(Int))
data_parsed$ID <- factor(data_parsed$ID, levels=data_parsed$ID )

#Plot raw travel data (Supplementary figure 1)
p <- ggplot(data=data_parsed)
p <- p + geom_vline(xintercept = 0, color = "black", size=1 )
p <- p + geom_segment(aes(x = -Time_A_S , y = factor(ID), xend = -Time_D_S, yend = factor(ID), color=Species), size=1)
p <- p + geom_point(aes(x = -Time_A_S, y = factor(ID)), size = 2, color = "orange")
p <- p + geom_point(aes(x = -Time_D_S, y = factor(ID)), size = 2, color = "forestgreen")
p <- p + theme_bw(base_size = 20)
p <- p + theme(panel.grid.minor = element_blank(), panel.grid.major = element_blank(), axis.text.y=element_blank(), axis.ticks.y=element_blank())
#p <- p + facet_wrap(~SEX, scales = "free_y", nrow=2)
p <- p + ggtitle("") + ylab("Individuals")
p <- p + scale_color_manual(values = c("dodgerblue3", "deeppink2"))
p <- p + scale_x_continuous(name="Time (days)", limits=c(-120,30), breaks=seq(-120,30,10))
p

ggsave("Interval_data.pdf", p, width = 12, height = 14 )

hist(subset(data_parsed, Time_D_S > 0)$Time_D_S, main = "DS periods distribution for patients experiencing Leishmaniasis symptoms after departure", xlab="Time after departure from the transmission area (days)")


##Time to event model

#We can define the exposure to infection period with 2 different manners according to the following groups:
#Group 1 with symptoms after departure from endemic zone:
#Exposure = Period between Arrival and Departure)
#Concerning group 2 with symptoms during the trip:
#Exposure = Period between Arrival and Symptoms.

#Select patients with date of symptoms < date of departure
data.1 <- subset(data, Symptoms <= Departure )
subset(data_parsed, Symptoms <= Departure )

#Select patients with date of symptoms > date of departure
data.2 <- subset(data, Symptoms > Departure )
subset(data_parsed, Symptoms > Departure )

#Create the interval censored data (Surv object) conditionally:
data_parsed$left <- NA
data_parsed$right <- data_parsed$Time_A_S

for(i in 1:nrow(data_parsed)) {
  if(data_parsed[i,"Time_D_S"] < 0) {data_parsed[i,"left"] <- 0}else{data_parsed[i,"left"] <- data_parsed[i,"Time_D_S"]}
}

#Create the interval censored object:
temp <- with(data_parsed, Surv(left,right,type="interval2"))

#Fit a non parametric model
fit<-icfit(temp~1, data=data_parsed, conf.int=T )
summary(fit)
plot(fit)
abline(h=0.5, col="red")
abline(v=20, col="blue")
abline(v=30, col="blue")
abline(v=25, col="blue")

#svglite("Figure_XXX.svg", width = 16,height = 8)
print(plot(fit))
abline(h=0.5, col="black")
#dev.off()


#As the fit object contains only the event probability and not the cumulative event probability, to plot the interval times with associated cumulative probability estimation, we call:
DF <- data.frame(pf=fit$pf)
DF <- ddply(DF, .(), transform, Cumulative.Sum = (1-cumsum(pf)))
DF$Time <-names(fit$pf)
DF

##Make the Kaplan-Meier curve based on Turnbull estimators in ggplot2:

DF$Time <-names(fit$pf)
DF

DF_plot_rect <-data.frame(x1=as.numeric(str_remove_all(do.call(rbind, strsplit(DF$Time, ","))[,1], pattern = "\\(|\\[")),
                          x2=as.numeric(str_remove_all(do.call(rbind, strsplit(DF$Time, ","))[,2], pattern = "\\)|\\]")),
                          y1=c(1,DF[1:nrow(DF)-1,"Cumulative.Sum"]),
                          y2=c(DF[1:nrow(DF),"Cumulative.Sum"]))  

X1 <- c(0, as.numeric(str_remove_all(do.call(rbind, strsplit(DF$Time, ","))[,2], pattern = "\\)|\\]")))
X2 <- c(as.numeric(str_remove_all(do.call(rbind, strsplit(DF$Time, ","))[,2], pattern = "\\)|\\]")), 0)

DF_plot_segm <-data.frame(x1= X1,
                          x2= X2,
                          y1=c(1,DF[1:nrow(DF),"Cumulative.Sum"]),
                          y2=c(1,DF[1:nrow(DF),"Cumulative.Sum"]))

DF_plot_segm <- DF_plot_segm[-nrow(DF_plot_segm),]


DF2 <- data.frame(Time=fit$CI$time, Lower=fit$CI$lower, Upper=fit$CI$upper)


NP <- ggplot()  + theme_minimal(base_size = 15)
NP <- NP + geom_ribbon(data=DF2, aes(x= Time, ymin=Lower, ymax=Upper), alpha=0.3)
NP <- NP + geom_segment(aes(x = x1, y = y1, xend = x2, yend = y2),color="black", size=1, data = DF_plot_segm)
NP <- NP + geom_rect(data=DF_plot_rect, mapping=aes(xmin=x1, xmax=x2, ymin=y1, ymax=y2), fill="orange", color="orange", size=1)
NP <- NP + geom_segment(aes(x = x1, y = y1, xend = x2, yend = y2),color="black", size=1, data = DF_plot_rect)
NP <- NP + scale_x_continuous("Time (days)", limits = c(0, 80), breaks = c(0,10,20,30,40,50,60,70,80))
NP <- NP + ylab("Incubation period probability")
NP <- NP + geom_hline(yintercept = c(0.5), linetype="dashed", color="grey" )
NP <- NP + geom_vline(xintercept = c(20,25,26,30), linetype="dashed", color=c("grey46", "firebrick","firebrick", "grey46"))
NP <- NP + annotate("text", x = 60, y = 0.80, label = "25–26 days (95% CI, 20–30 days)",  colour = "firebrick", size=5)
NP


svglite("Supplementary figure S2.svg", width = 8,height = 6)
print(NP)
dev.off()


#Determine the baseline function for parametric test:
diag_baseline(temp ~ 1,
              model = "po",
              data = data_parsed,
              dists = c("exponential", "weibull","loglogistic", "gamma", "lnorm"),
              lgdLocation = "topright")


fit_gamma <- ic_par(temp ~ 1,data = data_parsed, model = "aft", dist = "gamma")
summary(fit_gamma)
survCIs(fit_gamma, p=0.05)
survCIs(fit_gamma, p=0.5)
survCIs(fit_gamma, p=0.95)

plot(fit_gamma)


#Bayesian estimation:

#With flat priors
bayes_fit <- ic_bayes(temp ~ 1,
                      data = data_parsed,
                      model = "aft", dist = "gamma",
                      controls = bayesControls(samples = 10000, chains = 4, useMLE_start = TRUE,
                                               burnIn = 1000))
summary(bayes_fit)
plot(bayes_fit$mcmcList )

(CI2 <- survCIs(bayes_fit, p=0.05))
(CI <- survCIs(bayes_fit, p=0.5))
(CI2 <- survCIs(bayes_fit, p=0.95))


#Make the figure
dat_bayes <- survCIs(bayes_fit, p=seq(.01,.99,by=.01))
dat_bayes <- dat_bayes$cis$baseline
colnames(dat_bayes) <- c("Percentile", "mean", "median",  "lower", "upper")
dat_bayes <- as.data.frame(dat_bayes)
dat_bayes$Predict <-  1-dat_bayes$Percentile


##

Pp_bayes <- ggplot(data=dat_bayes)
Pp_bayes <- Pp_bayes + geom_ribbon(aes(xmin=lower, xmax=upper, y=Predict), fill = "grey46", alpha=0.2)
Pp_bayes <- Pp_bayes + geom_line(aes(x=median, y=Predict), color="goldenrod4", size=1.5)
Pp_bayes <- Pp_bayes + theme_bw(base_size =20) + xlim(0,95) 
Pp_bayes <- Pp_bayes + geom_hline(yintercept = c(0.5), linetype="dashed", color="grey" )
Pp_bayes <- Pp_bayes + geom_vline(xintercept = c(CI$cis$baseline[4], CI$cis$baseline[3], CI$cis$baseline[5] ), linetype="dashed", color=c("grey46", "firebrick", "grey46"))
Pp_bayes <- Pp_bayes + theme(panel.grid.major=element_blank(), panel.grid.minor=element_blank())
Pp_bayes <- Pp_bayes + annotate("text", x = 60, y = 0.80, label = "26.2 days (95% CL, 23.8 - 28.7 days)",  colour = "firebrick", size=5)
Pp_bayes <- Pp_bayes + scale_x_continuous("Time (days)", limits = c(0, 80), breaks = c(0,10,20,30,40,50,60,70,80))
Pp_bayes <- Pp_bayes + ylab("Incubation period probability")
Pp_bayes

svglite("Figure 2.svg", width = 8,height = 6)
print(Pp_bayes)
dev.off()


#Sex effect
## perform a logrank-type test using the permutation form of the test
testresult<-ictest(temp~factor(SEX), data=data_parsed, scores="logrank1")
testresult

#Lesion number
## perform a logrank-type test using the permutation form of the test
testresult<-ictest(temp~factor(LesionNb), data=data_parsed, scores="logrank1")
testresult

summary(data_parsed$LesionNb)
hist(summary(data_parsed$LesionNb), breaks = 200)


Data_LesionNb <- subset(data_parsed, !is.na(LesionNb)) %>% mutate(LesionNb_category=cut(LesionNb, breaks=c(-Inf, 1, Inf), labels=c("0-1","1+")))
#Create the interval censored object:
temp_LesionNb <- with(Data_LesionNb, Surv(left,right,type="interval2"))

fit_LesionNb<-survfit(temp_LesionNb~LesionNb_category, data=Data_LesionNb, conf.int=T )
summary(fit_LesionNb)
plot(fit_LesionNb)
testresult<-ictest(temp_LesionNb~LesionNb_category, data=Data_LesionNb, scores="logrank1")
testresult


#Age

hist(data_parsed$Age)

#Age effect
data_age <- subset(data_parsed, !is.na(Age))
summary(data_age$Age)
data_age <- subset(data_parsed, !is.na(Age)) %>% mutate(Age_category=cut(Age, breaks=c(-Inf, 26, Inf), labels=c("0-26","26+")))
temp_age <- with(data_age, Surv(left,right,type="interval2"))


fit_age<-survfit(temp_age~Age_category, data=data_age, conf.int=T )
summary(fit_age)
plot(fit_age)

testresult<-ictest(temp_age~Age_category, data=data_age, scores="logrank1")
testresult

#Evolution

testresult<-ictest(temp~factor(Evolution), data=data_parsed, scores="logrank1")
testresult


#Data collection effect
summary(data$Symptoms)

data_sampling <- data_parsed

data_sampling$col <- "First"
data_sampling$col <- ifelse(data_sampling$Symptoms > as.POSIXct("2006-01-01"), "Second", data_sampling$col)
data_sampling$col <- ifelse(data_sampling$Symptoms > as.POSIXct("2012-01-01"), "Third", data_sampling$col)
data_sampling$col <- factor(data_sampling$col, labels = c("<2006", "[2006-2012]", ">2012"), ordered=TRUE)

p <- ggplot(data_sampling, aes(x=Symptoms, fill=col))
p <- p + geom_histogram(binwidth=30)  + theme_minimal(base_size = 30)
p <- p + scale_x_date(date_breaks = "1 year", date_labels = "%Y")
p <- p + ylab("Frequency") + xlab("Date") + theme_minimal()
p <- p + scale_fill_manual(values=c("#E69F00", "#56B4E9", "#009E73"))
p

svglite("Supplementary figure S5.svg", width = 10,height = 6)
print(p)
dev.off()

temp_sampling <- with(data_sampling, Surv(left,right,type="interval2"))

fit_sampling<-icfit(temp_sampling~col, data=data_sampling, conf.int=T )
summary(fit_sampling)
plot(fit_sampling)

testresult<-ictest(temp_sampling~col, data=data_sampling, scores="logrank1")
testresult


#Lesion dissemination
## perform a logrank-type test using the permutation form of the test

testresult<-ictest(temp~factor(Dissemination), data=data_parsed, scores="logrank1")
testresult

fit<-icfit(temp~factor(Dissemination), data=data_parsed, conf.int=T )
summary(fit)
plot(fit)


data_lesion_dissemination <- subset(data_parsed, !is.na(Dissemination))
temp_lesion_dissemination <- with(data_lesion_dissemination, Surv(left,right,type="interval2"))

bayes_fit_lesion_dissemination_gamma <- ic_bayes(temp_lesion_dissemination ~ Dissemination,
                                  data = data_lesion_dissemination,
                                  model = "aft", dist = "gamma",
                                  controls = bayesControls(samples = 10000, chains = 4, useMLE_start = TRUE,
                                                           burnIn = 1000))


summary(bayes_fit_lesion_dissemination_gamma)

(CI <- survCIs(bayes_fit_lesion_dissemination_gamma, p=0.5))


newdata <- data.frame(Dissemination=c(0, 1))
rownames(newdata) <- c(0, 1)
plot(bayes_fit_lesion_dissemination_gamma, newdata = newdata, main = "Comparing Survival Curves", col = c("blue", "orange"),lwd = 2,cis = F, lgdLocation = 'topright')


dat_bayes_lesion <- survCIs(bayes_fit_lesion_dissemination_gamma,newdata = newdata, p=seq(.01,.99,by=.01))
nolesion <- as.data.frame(dat_bayes_lesion$cis$`0`)
nolesion$Dissemination <- 0
lesion <- as.data.frame(dat_bayes_lesion$cis$`1`)
lesion$Dissemination <- 1

dat_bayes_lesion <- rbind(nolesion,lesion)
dat_bayes_lesion$Predict <-  1-dat_bayes_lesion$Percentile
colnames(dat_bayes_lesion) <- c("Percentile", "mean", "median", "lower", "upper", "Dissemination",  "Predict")

(CI <- survCIs(bayes_fit_lesion_dissemination_gamma,newdata = newdata, p=0.5))
Conf.Int <- data.frame(rbind(CI$cis$`0`, CI$cis$`1`), Dissemination=c(0,1))

Pp_bayes <- ggplot(data=dat_bayes_lesion)
Pp_bayes <- Pp_bayes + geom_ribbon(aes(xmin=lower, xmax=upper, y=Predict), fill = "grey46", alpha=0.2)
Pp_bayes <- Pp_bayes + geom_line(aes(x=median, y=Predict), color="goldenrod4", size=1.5)
Pp_bayes <- Pp_bayes + theme_bw(base_size =20)
Pp_bayes <- Pp_bayes + facet_wrap(~factor(Dissemination))
Pp_bayes <- Pp_bayes + geom_hline(yintercept = c(0.5), linetype="dashed", color="grey" )
Pp_bayes <- Pp_bayes + geom_vline(aes(xintercept = lower ),data=Conf.Int, linetype="dashed", color= "orange")
Pp_bayes <- Pp_bayes + geom_vline(aes(xintercept = upper ),data=Conf.Int, linetype="dashed", color= "orange")
Pp_bayes <- Pp_bayes + geom_vline(aes(xintercept = estimate..median.),data=Conf.Int, linetype="dashed", color= "firebrick")
Pp_bayes <- Pp_bayes + theme(panel.grid.major=element_blank(), panel.grid.minor=element_blank())
Pp_bayes <- Pp_bayes + scale_x_continuous(limits = c(0, 120), breaks = seq(0,120, 20))
Pp_bayes

svglite("Figure3.svg", width = 12,height = 8)
print(Pp_bayes)
dev.off()
