# Supplementary material for: Updated estimation of cutaneous leishmaniasis incubation period in French Guiana
Source: PLoS Negl Trop Dis. 2023 Jun 14;17(6):e0011415. doi: 10.1371/journal.pntd.0011415 (PMC10298763; doi:10.1371/journal.pntd.0011415)
Supplement: S2 File — (TXT) [file pntd.0011415.s002.txt]

ID	Age	SEX	Arrival	Departure	Symptoms	Direct	Culture	Species	LesionNb	Smallest	Bigest	Dissemination	Evolution	Location	Travel
1	36	M	15/03/2001	15/04/2001	30/04/2001	1	0	NA	4	NA	NA	NA	1	NA	MCD
2	34	M	16/06/2001	21/06/2001	08/07/2001	1	NA	NA	1	NA	NA	NA	0	NA	MCD
3	19	M	15/10/2001	24/10/2001	19/12/2001	1	NA	NA	1	30	30	NA	1	NA	MCD
4	24	M	11/10/2001	25/11/2001	20/12/2001	1	1	NA	1	10	10	NA	1	NA	MCD
5	33	M	06/01/2002	09/01/2002	15/02/2002	1	1	NA	2	NA	NA	NA	1	NA	MLD
6	36	M	14/01/2002	31/01/2002	21/02/2002	1	1	NA	1	14	14	NA	1	NA	MLD
7	43	M	09/09/2002	30/09/2002	22/10/2002	1	NA	NA	1	18	18	NA	NA	NA	MLD
8	22	M	18/11/2002	23/11/2002	22/12/2002	1	NA	NA	5	7	13	NA	NA	NA	MCD
9	26	M	13/10/2003	24/10/2003	12/11/2003	1	NA	NA	1	30	30	NA	0	NA	MCD
10	27	M	15/10/2003	30/11/2003	01/12/2003	1	NA	NA	1	30	30	NA	1	NA	MLD
11	20	M	01/11/2003	10/11/2003	01/12/2003	1	NA	NA	1	10	10	NA	NA	NA	MCD
12	23	M	10/11/2003	14/11/2003	02/12/2003	1	1	NA	NA	20	NA	NA	1	NA	MCD
13	24	M	10/11/2003	14/11/2003	02/12/2003	1	1	NA	1	40	40	NA	1	NA	MCD
14	20	M	17/11/2003	21/11/2003	02/12/2003	1	1	NA	1	20	20	NA	1	NA	MCD
15	25	M	17/11/2003	21/11/2003	03/12/2003	1	NA	NA	3	10	20	NA	1	NA	MCD
16	25	M	03/11/2003	07/11/2003	15/12/2003	1	1	NA	1	10	10	NA	1	NA	MCD
17	29	M	17/11/2003	21/11/2003	15/12/2003	1	1	NA	1	5	5	NA	1	NA	MCD
18	25	M	17/11/2003	21/11/2003	15/12/2003	1	1	NA	1	5	5	NA	1	NA	MCD
19	22	M	01/11/2003	10/11/2003	29/12/2003	1	NA	NA	1	20	20	NA	NA	NA	MCD
20	41	M	01/11/2003	30/11/2003	01/02/2004	1	NA	NA	2	20	20	NA	1	NA	MLD
21	27	M	23/02/2004	05/03/2004	08/03/2004	1	NA	NA	1	10	10	NA	1	NA	MCD
22	23	M	23/02/2004	05/03/2004	08/03/2004	1	NA	NA	1	10	10	NA	1	NA	MCD
23	22	M	23/02/2004	05/03/2004	15/03/2004	1	NA	NA	1	5	5	NA	1	NA	MCD
24	21	M	23/02/2004	12/03/2004	15/03/2004	1	NA	NA	1	30	30	NA	1	NA	MCD
25	25	M	26/01/2004	06/02/2004	18/03/2004	0	1	NA	1	18	18	NA	1	NA	MCD
26	25	M	23/02/2004	05/03/2004	20/03/2004	1	NA	NA	1	10	10	NA	1	NA	MCD
27	22	M	23/02/2004	05/03/2004	20/03/2004	1	NA	NA	2	10	40	NA	1	NA	MCD
28	22	M	23/02/2004	05/03/2004	20/03/2004	1	NA	NA	2	10	30	NA	1	NA	MCD
29	21	M	23/02/2004	05/03/2004	25/03/2004	1	NA	NA	1	15	15	NA	1	NA	MCD
30	23	M	23/02/2004	05/03/2004	25/03/2004	1	NA	NA	1	20	20	NA	1	NA	MCD
31	21	M	23/02/2004	05/03/2004	01/04/2004	1	NA	NA	1	NA	NA	NA	1	NA	MCD
32	30	M	23/02/2004	13/03/2004	01/04/2004	1	NA	NA	2	20	25	NA	1	NA	MCD
33	24	M	23/02/2004	13/03/2004	01/04/2004	1	NA	NA	1	20	20	NA	1	NA	MCD
34	22	M	23/02/2004	05/03/2004	01/04/2004	1	NA	NA	2	10	20	NA	1	NA	MCD
35	26	M	23/02/2004	05/03/2004	07/04/2004	1	NA	NA	NA	NA	NA	NA	1	NA	MCD
36	21	M	23/02/2004	05/03/2004	10/04/2004	1	NA	NA	1	15	15	NA	1	NA	MCD
37	26	M	23/02/2004	13/03/2004	15/04/2004	1	NA	NA	1	40	40	NA	1	NA	MCD
38	19	M	22/03/2004	27/03/2004	15/04/2004	1	NA	NA	1	10	10	NA	1	NA	MCD
39	23	M	06/04/2004	08/04/2004	15/04/2004	1	NA	NA	1	20	20	NA	1	NA	MLD
40	21	F	23/02/2004	05/03/2004	20/04/2004	1	NA	NA	1	30	30	NA	1	NA	MCD
41	20	M	23/02/2004	13/03/2004	20/04/2004	1	NA	NA	1	30	30	NA	1	NA	MCD
42	29	M	29/03/2004	07/04/2004	01/05/2004	1	NA	NA	2	7	12	NA	1	NA	MCD
43	22	M	23/02/2004	13/03/2004	01/05/2004	1	NA	NA	1	50	50	NA	NA	NA	MCD
44	25	M	29/03/2004	07/04/2004	06/05/2004	1	NA	NA	1	10	10	NA	1	NA	MCD
45	21	M	01/05/2004	14/05/2004	10/05/2004	1	NA	NA	1	20	20	NA	NA	NA	MCD
46	23	M	01/05/2004	14/05/2004	10/05/2004	1	NA	NA	1	30	30	NA	NA	NA	MCD
47	34	M	01/05/2004	14/05/2004	10/05/2004	1	NA	NA	1	40	40	NA	NA	NA	MCD
48	27	M	01/05/2004	14/05/2004	10/05/2004	1	NA	NA	1	20	20	NA	NA	NA	MCD
49	31	M	03/05/2004	14/05/2004	24/05/2004	1	1	NA	1	10	10	NA	1	NA	MCD
50	28	M	03/07/2004	09/07/2004	10/08/2004	1	NA	NA	1	10	10	NA	1	NA	MLD
51	24	M	05/07/2004	08/07/2004	15/08/2004	1	NA	NA	1	10	10	NA	NA	NA	MCD
52	23	M	27/09/2004	08/10/2004	26/10/2004	1	0	NA	1	20	20	NA	1	NA	MCD
53	23	M	27/09/2004	08/10/2004	26/10/2004	1	0	NA	1	20	20	NA	1	NA	MCD
54	27	M	27/09/2004	08/10/2004	27/10/2004	0	1	NA	1	10	10	NA	1	NA	MCD
55	25	M	12/07/2004	19/09/2004	01/11/2004	1	NA	NA	2	20	30	NA	1	NA	MLD
56	29	M	30/09/2004	27/10/2004	01/11/2004	1	NA	NA	2	10	20	NA	1	SAUL	MLD
57	30	M	01/10/2004	03/10/2004	15/11/2004	1	NA	NA	1	10	10	NA	1	NA	MLD
58	25	M	25/10/2004	05/11/2004	15/11/2004	1	NA	NA	1	30	30	NA	1	NA	MCD
59	35	M	04/10/2004	28/10/2004	07/12/2004	1	NA	NA	1	15	15	NA	1	NA	MLD
60	40	M	15/11/2004	20/11/2004	02/01/2005	1	NA	NA	1	25	25	NA	1	REGINA	MLD
61	30	M	14/01/2005	28/01/2005	04/02/2005	1	NA	NA	1	20	20	NA	1	REGINA	MLD
62	28	M	14/01/2005	28/01/2005	07/02/2005	1	NA	NA	1	30	30	NA	1	REGINA	MLD
63	24	M	14/01/2005	28/01/2005	23/02/2005	1	NA	NA	1	30	30	NA	1	REGINA	MLD
64	29	M	14/01/2005	28/01/2005	25/02/2005	1	NA	NA	1	60	60	NA	1	REGINA	MLD
65	30	M	17/01/2005	28/01/2005	20/03/2005	1	NA	NA	4	10	25	NA	NA	NA	MLD
66	25	M	26/02/2005	12/03/2005	21/03/2005	1	NA	NA	2	10	30	NA	NA	STOUPAN	MCD
67	22	M	26/02/2005	12/03/2005	28/03/2005	1	NA	NA	2	12	28	NA	NA	NA	MCD
68	37	M	21/03/2005	01/04/2005	04/04/2005	1	NA	NA	1	30	30	NA	1	REGINA	MCD
69	23	M	31/01/2005	24/02/2005	12/04/2005	1	NA	NA	1	15	15	NA	1	SIKINI	MLD
70	23	M	13/11/2005	25/11/2005	27/11/2005	1	NA	NA	1	10	10	NA	NA	REGINA	MCD
71	27	M	03/11/2005	08/11/2005	02/12/2005	1	NA	NA	1	15	15	NA	1	REGINA	MCD
72	23	M	11/11/2005	24/11/2005	05/12/2005	1	NA	NA	4	5	25	NA	NA	REGINA	MCD
73	24	M	05/12/2005	05/01/2006	20/12/2005	1	0	NA	1	15	15	NA	NA	NASSON	MCD
74	28	M	12/12/2005	18/12/2005	01/02/2006	1	NA	NA	1	15	15	NA	1	NA	MCD
75	23	M	13/10/2006	23/10/2006	16/11/2006	1	NA	NA	1	20	20	NA	1	BELIZON	MCD
76	20	M	01/11/2006	30/11/2006	30/11/2006	1	1	NA	2	6	10	NA	1	SGO	MCD
77	24	M	20/11/2006	27/11/2006	26/12/2006	1	1	NA	1	25	25	NA	NA	SJM	MCD
78	31	M	27/12/2006	29/01/2007	10/02/2007	1	1	guyanensis	1	20	20	NA	1	NA	MCD
79	38	M	29/01/2007	02/02/2007	08/04/2007	1	NA	NA	1	10	10	NA	1	REGINA	MLD
80	28	M	25/02/2007	22/03/2007	12/04/2007	1	1	NA	1	7	7	NA	1	REGINA	MLD
81	24	M	01/04/2007	20/04/2007	09/05/2007	1	1	guyanensis	2	15	20	NA	NA	MARONI	MCD
82	20	M	01/04/2007	15/04/2007	14/05/2007	1	1	NA	1	5	5	NA	1	REGINA	MCD
83	21	M	10/04/2007	30/04/2007	20/05/2007	1	1	NA	1	10	10	NA	NA	KOUROU	MCD
84	35	M	11/06/2007	15/06/2007	03/08/2007	1	0	NA	1	5	5	NA	1	CHANTAL	MLD
85	35	M	23/10/2007	26/10/2007	15/11/2007	1	NA	NA	1	5	5	NA	1	ROURA	MLD
86	24	M	15/10/2007	26/10/2007	15/11/2007	1	1	NA	1	30	30	NA	NA	NA	MCD
87	35	M	10/09/2007	02/11/2007	16/11/2007	1	NA	NA	1	23	23	NA	1	REGINA	MLD
88	33	M	17/09/2007	09/11/2007	23/11/2007	1	NA	NA	3	5	15	NA	NA	REGINA	MLD
89	22	M	05/11/2007	14/12/2007	25/12/2007	1	NA	NA	1	10	10	NA	1	REGINA	MLD
90	24	M	05/11/2007	14/12/2007	26/12/2007	1	0	NA	1	11	11	NA	1	NA	MLD
91	31	M	19/11/2007	01/12/2007	01/01/2008	1	0	NA	3	5	15	NA	1	ROURA	MLD
92	28	M	05/11/2007	14/12/2007	01/01/2008	1	0	NA	3	3	12	NA	1	REGINA	MLD
93	25	M	10/12/2007	10/01/2008	01/01/2008	1	0	NA	15	NA	NA	NA	1	CAMOPI	MCD
94	39	M	23/10/2007	26/10/2007	03/01/2008	1	NA	NA	1	25	25	NA	1	ROURA	MLD
95	28	M	05/11/2007	14/12/2007	05/01/2008	1	0	NA	1	3	3	NA	1	REGINA	MLD
96	23	M	19/11/2007	01/12/2007	05/01/2008	1	0	NA	1	8	8	NA	1	ROURA	MLD
97	28	M	05/11/2007	14/12/2007	07/01/2008	1	0	NA	1	8	8	NA	1	REGINA	MLD
98	25	M	09/11/2007	23/11/2007	10/01/2008	1	1	NA	2	15	20	NA	1	NA	MCD
99	37	M	03/12/2007	11/12/2007	11/01/2008	1	NA	NA	1	25	25	NA	1	REGINA	MCD
100	29	M	05/11/2007	14/12/2007	11/01/2008	1	0	NA	1	9	9	NA	1	ROURA	MLD
101	26	M	05/11/2007	14/12/2007	11/01/2008	1	0	NA	2	5	5	NA	1	ROURA	MLD
102	43	M	26/10/2007	29/10/2007	14/01/2008	1	NA	NA	1	3	3	NA	1	ROURA	MLD
103	23	M	25/10/2007	29/10/2007	15/01/2008	1	1	NA	1	5	5	NA	NA	ROURA	MLD
104	23	M	20/12/2007	07/01/2008	10/02/2008	1	NA	NA	1	30	30	NA	1	SGO	MCD
105	24	M	03/11/2007	14/12/2007	15/02/2008	1	1	NA	2	5	10	NA	NA	REGINA	MLD
106	24	M	01/03/2008	16/04/2008	14/04/2008	1	NA	NA	1	10	10	NA	1	PROVIDENCE	MCD
107	21	M	15/03/2008	09/04/2008	18/04/2008	1	NA	NA	1	10	10	NA	1	PAUL_ISNARD	MCD
108	20	M	13/10/2008	15/10/2008	05/11/2008	1	NA	NA	3	5	12	NA	NA	NA	MLD
109	19	F	04/11/2008	06/11/2008	25/11/2008	1	NA	NA	1	20	20	NA	NA	SJM	MLD
110	24	M	04/09/2009	08/09/2009	19/10/2009	1	NA	NA	1	15	15	NA	NA	MONTSINERY	MLD
111	35	M	20/09/2009	05/11/2009	20/10/2009	1	NA	NA	2	5	22	NA	NA	REGINA	MLD
112	20	M	10/09/2009	10/11/2009	01/11/2009	1	NA	NA	1	4	4	NA	NA	REGINA	MLD
113	34	M	20/09/2009	15/11/2009	08/11/2009	1	NA	NA	1	15	15	NA	NA	REGINA	MLD
114	28	M	20/09/2009	05/11/2009	12/11/2009	1	NA	NA	1	4	4	NA	NA	REGINA	MLD
115	30	M	05/11/2009	20/11/2009	21/11/2009	1	NA	NA	2	20	30	NA	1	REGINA	MCD
116	35	M	05/10/2009	16/11/2009	21/11/2009	1	NA	NA	9	1	5	NA	1	REGINA	MLD
117	31	M	15/10/2009	28/10/2009	23/11/2009	1	NA	NA	1	30	30	NA	NA	SAUL	MCD
118	26	M	19/11/2009	06/12/2009	27/11/2009	1	NA	NA	2	3	15	NA	1	REGINA	MLD
119	35	M	25/10/2009	10/11/2009	02/12/2009	1	NA	NA	2	8	12	NA	1	REGINA	MLD
120	32	M	08/10/2009	12/10/2009	05/12/2009	1	NA	NA	1	13	13	NA	NA	SJM	MLD
121	25	M	12/11/2009	30/11/2009	06/12/2009	1	NA	NA	1	10	10	NA	NA	REGINA	MCD
122	20	M	12/11/2009	30/11/2009	07/12/2009	1	NA	NA	1	10	10	NA	NA	REGINA	MCD
123	24	M	05/10/2009	16/11/2009	08/12/2009	1	NA	NA	1	3	3	NA	1	NA	MLD
124	23	M	12/11/2009	30/11/2009	09/12/2009	1	NA	NA	1	10	10	NA	NA	REGINA	MCD
125	22	M	16/11/2009	29/11/2009	10/12/2009	1	NA	NA	1	8	8	NA	1	REGINA	MCD
126	25	M	14/11/2009	28/11/2009	11/12/2009	1	NA	NA	1	19	19	NA	1	REGINA	MCD
127	52	M	29/11/2009	06/12/2009	12/12/2009	1	1	guyanensis	6	5	10	NA	NA	REGINA	MCD
128	20	M	16/11/2009	29/11/2009	13/12/2009	1	NA	NA	1	9	9	NA	1	REGINA	MCD
129	21	M	12/11/2009	30/11/2009	15/12/2009	1	NA	NA	1	5	5	NA	1	REGINA	MCD
130	27	M	01/11/2009	15/11/2009	15/12/2009	1	NA	NA	1	20	20	NA	1	REGINA	MCD
131	39	M	05/12/2009	05/12/2009	15/12/2009	1	NA	NA	3	1	30	NA	NA	REGINA	MLD
132	33	M	11/11/2009	15/11/2009	15/12/2009	1	NA	NA	1	25	25	NA	NA	SAUL	MLD
133	41	M	30/11/2009	01/12/2009	17/12/2009	1	NA	NA	3	20	30	NA	1	REGINA	MLD
134	21	M	16/11/2009	29/11/2009	18/12/2009	1	NA	NA	2	5	9	NA	1	REGINA	MCD
135	31	M	15/11/2009	05/12/2009	20/12/2009	1	NA	NA	1	14	14	NA	1	REGINA	MLD
136	26	M	15/11/2009	05/12/2009	22/12/2009	1	NA	NA	1	10	10	NA	1	REGINA	MLD
137	23	M	27/10/2009	24/11/2009	22/12/2009	1	NA	NA	5	15	30	NA	1	REGINA	MLD
138	21	M	25/11/2009	10/12/2009	23/12/2009	1	NA	NA	4	3	18	NA	1	REGINA	MCD
139	41	M	09/12/2009	12/12/2009	24/12/2009	1	NA	NA	1	15	15	NA	1	REGINA	MLD
140	27	M	15/11/2009	15/12/2009	01/01/2010	1	NA	NA	2	2	3	NA	1	REGINA	MLD
141	39	M	09/12/2009	12/12/2009	05/01/2010	1	NA	NA	1	13	13	NA	1	REGINA	MLD
142	27	M	16/11/2009	01/12/2009	10/01/2010	1	NA	NA	1	25	25	NA	1	REGINA	MCD
143	26	M	04/01/2010	22/01/2010	23/01/2010	1	NA	NA	2	20	33	NA	NA	MARIPASOULA	MCD
144	33	M	09/12/2009	12/12/2009	25/01/2010	1	NA	NA	2	5	20	NA	NA	REGINA	MLD
145	33	M	04/01/2010	22/01/2010	30/01/2010	1	NA	NA	7	10	25	NA	NA	CAMOPI	MCD
146	30	F	30/01/2010	14/02/2010	14/02/2010	1	NA	NA	3	2	4	NA	1	REGINA	MCD
147	36	M	03/03/2010	18/03/2010	15/03/2010	1	NA	NA	2	20	30	NA	NA	SAUL	MCD
148	23	M	14/01/2011	29/01/2011	12/02/2011	1	NA	NA	2	7	20	NA	1	REGINA	MCD
149	26	M	04/04/2014	20/04/2014	21/04/2014	1	1	guyanensis	1	35	35	1	0	REGINA	MCD
150	27	M	04/04/2014	20/04/2014	21/04/2014	1	1	guyanensis	1	20	20	1	0	REGINA	MCD
151	26	M	04/04/2014	20/04/2014	21/04/2014	1	1	guyanensis	1	20	20	1	0	REGINA	MCD
152	27	M	04/04/2014	20/04/2014	21/04/2014	1	1	guyanensis	2	5	10	1	0	REGINA	MCD
153	28	M	04/04/2014	20/04/2014	21/04/2014	1	1	guyanensis	1	20	20	1	0	REGINA	MCD
154	26	M	04/04/2014	20/04/2014	21/04/2014	1	1	guyanensis	1	20	20	1	0	REGINA	MCD
155	24	M	04/04/2014	20/04/2014	21/04/2014	1	1	guyanensis	3	35	50	1	0	REGINA	MCD
156	29	M	04/04/2014	20/04/2014	21/04/2014	1	1	guyanensis	2	20	40	1	0	REGINA	MCD
157	31	M	03/02/2020	12/02/2020	29/02/2020	1	1	guyanensis	6	10	30	0	0	REGINA	MCD
158	25	M	18/02/2020	03/03/2020	21/03/2020	0	1	guyanensis	2	2	2	0	1	REGINA	MLD
159	33	M	18/02/2020	03/03/2020	21/03/2020	0	0	guyanensis	6	2	6	0	1	REGINA	MLD
160	28	M	18/02/2020	03/03/2020	21/03/2020	0	0	guyanensis	7	2	5	0	0	REGINA	MLD
161	33	M	18/02/2020	03/03/2020	21/03/2020	0	1	NA	5	2	5	1	1	REGINA	MLD
162	31	M	18/02/2020	03/03/2020	21/03/2020	0	0	NA	1	5	5	0	1	REGINA	MLD
163	33	M	18/02/2020	03/03/2020	21/03/2020	0	1	guyanensis	6	NA	NA	0	1	REGINA	MLD
164	35	M	18/02/2020	03/03/2020	21/03/2020	0	0	guyanensis	6	5	20	1	1	REGINA	MLD
165	32	M	18/02/2020	03/03/2020	21/03/2020	0	1	guyanensis	7	NA	NA	0	0	REGINA	MLD
166	31	M	18/02/2020	03/03/2020	22/03/2020	0	1	guyanensis	1	3	3	0	NA	REGINA	MLD
167	33	M	18/02/2020	03/03/2020	30/03/2020	0	1	guyanensis	3	1	10	0	0	REGINA	MLD
168	45	M	20/01/2020	22/03/2020	01/04/2020	1	1	guyanensis	3	10	NA	1	0	REGINA	MLD
169	27	M	22/03/2020	04/04/2020	14/04/2020	1	1	NA	2	NA	NA	0	0	REGINA	MLD
170	31	M	22/03/2020	04/04/2020	14/04/2020	1	1	guyanensis	1	40	40	1	NA	REGINA	MLD
171	31	M	18/02/2020	03/03/2020	01/05/2020	0	1	guyanensis	11	10	20	0	0	REGINA	MLD
172	21	M	13/04/2020	26/04/2020	04/05/2020	1	1	guyanensis	1	NA	NA	0	1	REGINA	MLD
173	34	M	22/03/2020	04/04/2020	05/05/2020	1	1	guyanensis	1	NA	NA	0	1	REGINA	MLD
174	27	M	18/02/2020	03/03/2020	11/05/2020	0	0	guyanensis	1	20	20	0	0	REGINA	MLD
175	25	M	13/04/2020	26/04/2020	01/06/2020	1	1	guyanensis	1	NA	NA	0	1	REGINA	MLD
176	30	M	22/03/2020	04/04/2020	01/06/2020	1	1	guyanensis	10	NA	NA	0	1	REGINA	MLD
177	45	M	22/03/2020	04/04/2020	01/06/2020	1	1	guyanensis	2	NA	NA	0	1	REGINA	MLD
178	25	M	22/03/2020	04/04/2020	04/06/2020	1	1	guyanensis	1	NA	NA	NA	1	REGINA	MLD
179	39	M	04/05/2020	17/05/2020	15/07/2020	1	1	guyanensis	1	NA	NA	0	NA	REGINA	MLD
180	22	M	17/02/2021	28/02/2021	15/03/2021	1	1	NA	1	20	20	0	NA	REGINA	MCD
